# Supplementary material for: Conservation Challenges for Endemic Vascular Plants: Exploring Large‐Scale Patterns in Climate‐Driven Distribution and Distinctive Functional Traits
Source: Ecol Evol. 2025 Jul 29;15(8):e71881. doi: 10.1002/ece3.71881 (PMC12305353; doi:10.1002/ece3.71881)
Supplement: Supplementary file 1 — Appendix S1: ece371881‐sup‐0001‐Appendix.xlsx. [file ECE3-15-e71881-s001.xlsx]

## Sheet: APPENDIX S1
APPENDIX S1 Representation of 23,981 endemic vascular plant taxa across 313 families. Taxa include both species and infraspecific levels. Families rich in endemism, those contributing >100+ genera and/or >900 taxa, are shown in bold.
Plant family	Number of genera	Number of taxa
FABACEAE	310	1777
ASTERACEAE	251	964
ORCHIDACEAE	180	909
RUBIACEAE	164	928
POACEAE	121	319
CACTACEAE	112	1096
ARECACEAE	109	524
APOCYNACEAE	89	268
MALVACEAE	86	431
EUPHORBIACEAE	74	627
ANNONACEAE	65	352
ACANTHACEAE	60	295
LAMIACEAE	53	303
RUTACEAE	52	202
SAPINDACEAE	51	199
MELASTOMATACEAE	51	470
APIACEAE	44	93
BRASSICACEAE	43	135
MYRTACEAE	42	1407
ERICACEAE	40	229
LAURACEAE	38	458
ZINGIBERACEAE	36	348
GESNERIACEAE	35	211
SAPOTACEAE	35	350
ROSACEAE	35	375
ANACARDIACEAE	34	151
PODOSTEMACEAE	33	87
CELASTRACEAE	33	129
POLYPODIACEAE	32	134
CYPERACEAE	29	204
ARALIACEAE	29	268
SOLANACEAE	27	180
ARACEAE	27	243
AMARANTHACEAE	26	60
BROMELIACEAE	26	278
CARYOPHYLLACEAE	25	119
BORAGINACEAE	25	126
SALICACEAE	25	183
RHAMNACEAE	23	73
PRIMULACEAE	23	188
CAMPANULACEAE	23	241
PLANTAGINACEAE	22	58
MELIACEAE	22	137
ASPARAGACEAE	22	185
AIZOACEAE	21	42
PHYLLANTHACEAE	21	183
CUPRESSACEAE	19	106
AMARYLLIDACEAE	19	143
BIGNONIACEAE	17	60
PODOCARPACEAE	17	104
URTICACEAE	16	54
THYMELAEACEAE	16	60
GENTIANACEAE	15	93
MORACEAE	15	97
CHRYSOBALANACEAE	14	49
ASPLENIACEAE	14	98
OLEACEAE	14	146
CAPRIFOLIACEAE	13	23
LYTHRACEAE	13	40
OROBANCHACEAE	13	43
PROTEACEAE	13	46
IRIDACEAE	13	83
RANUNCULACEAE	12	32
SANTALACEAE	12	48
LECYTHIDACEAE	12	94
CUNONIACEAE	12	127
HAMAMELIDACEAE	11	15
LORANTHACEAE	11	20
PTERIDACEAE	11	26
CRASSULACEAE	11	28
SCROPHULARIACEAE	11	30
CONVOLVULACEAE	11	38
MALPIGHIACEAE	11	45
CLUSIACEAE	11	108
PINACEAE	11	185
BURSERACEAE	11	195
DIPTEROCARPACEAE	11	196
MYRISTICACEAE	11	236
ACHARIACEAE	10	19
VERBENACEAE	10	30
THEACEAE	10	200
SIMAROUBACEAE	9	11
OCHNACEAE	9	28
POLYGONACEAE	9	33
SARCOLAENACEAE	9	48
OLACACEAE	8	18
CAPPARACEAE	8	36
PASSIFLORACEAE	8	45
PENTAPHYLACACEAE	8	78
ZAMIACEAE	8	165
ZYGOPHYLLACEAE	7	8
MENISPERMACEAE	7	13
STYRACACEAE	7	22
HUMIRIACEAE	7	28
POLYGALACEAE	7	33
CALOPHYLLACEAE	7	61
CYATHEACEAE	7	64
ASPHODELACEAE	7	141
FAGACEAE	7	174
RESTIONACEAE	6	7
CUCURBITACEAE	6	11
VITACEAE	6	13
LINDERNIACEAE	6	13
PICRODENDRACEAE	6	15
NYCTAGINACEAE	6	20
TAXACEAE	6	21
VIOLACEAE	6	47
BETULACEAE	6	98
ELAEOCARPACEAE	6	108
METTENIUSACEAE	5	9
BURMANNIACEAE	5	13
JUGLANDACEAE	5	15
MONIMIACEAE	5	25
LOGANIACEAE	5	35
PLUMBAGINACEAE	5	36
LILIACEAE	5	37
BERBERIDACEAE	5	46
ICACINACEAE	4	4
POTAMOGETONACEAE	4	5
MOLLUGINACEAE	4	5
CYMODOCEACEAE	4	7
VOCHYSIACEAE	4	9
CANELLACEAE	4	9
DIDIEREACEAE	4	10
ULMACEAE	4	11
CISTACEAE	4	11
HYDROCHARITACEAE	4	13
PAPAVERACEAE	4	13
CANNABACEAE	4	13
VIBURNACEAE	4	20
MARANTACEAE	4	25
ARISTOLOCHIACEAE	4	27
DILLENIACEAE	4	37
PANDANACEAE	4	64
COMBRETACEAE	4	74
ERIOCAULACEAE	4	75
STEMONURACEAE	3	3
HYPOXIDACEAE	3	4
STAPHYLEACEAE	3	5
DENNSTAEDTIACEAE	3	5
ALISMATACEAE	3	5
WINTERACEAE	3	6
PERACEAE	3	6
HYDRANGEACEAE	3	6
MARCGRAVIACEAE	3	7
JUNCACEAE	3	7
CONNARACEAE	3	7
NYSSACEAE	3	9
COLCHICACEAE	3	11
HERNANDIACEAE	3	13
ONAGRACEAE	3	14
COMMELINACEAE	3	14
LYCOPODIACEAE	3	17
RHIZOPHORACEAE	3	17
GERANIACEAE	3	18
HYMENOPHYLLACEAE	3	19
DICHAPETALACEAE	3	19
OXALIDACEAE	3	21
CYCLANTHACEAE	3	22
HYPERICACEAE	3	28
ARAUCARIACEAE	3	29
CASUARINACEAE	2	2
PERIDISCACEAE	2	2
CARYOCARACEAE	2	2
GYROSTEMONACEAE	2	2
MYODOCARPACEAE	2	2
CARDIOPTERIDACEAE	2	2
TRIURIDACEAE	2	2
VELLOZIACEAE	2	2
MONTIACEAE	2	2
OPHIOGLOSSACEAE	2	2
STILBACEAE	2	3
PENAEACEAE	2	3
MYRICACEAE	2	3
MONTINIACEAE	2	3
FRANCOACEAE	2	3
ARGOPHYLLACEAE	2	4
HALORAGACEAE	2	4
CHLORANTHACEAE	2	4
RESEDACEAE	2	4
LINACEAE	2	5
CLEOMACEAE	2	5
MUSACEAE	2	6
PICRAMNIACEAE	2	7
PEDALIACEAE	2	7
MENYANTHACEAE	2	8
BUXACEAE	2	13
SPHAEROSEPALACEAE	2	13
ELAEAGNACEAE	2	14
CORNACEAE	2	14
SARRACENIACEAE	2	15
PUTRANJIVACEAE	2	22
DIOSCOREACEAE	2	54
PITTOSPORACEAE	2	77
ACTINIDIACEAE	2	79
LENTIBULARIACEAE	2	92
DROSERACEAE	2	116
PIPERACEAE	2	128
EBENACEAE	2	176
EUCOMMIACEAE	1	1
PANDACEAE	1	1
PETIVERIACEAE	1	1
COLUMELLIACEAE	1	1
CORIARIACEAE	1	1
PENNANTIACEAE	1	1
CRYPTERONIACEAE	1	1
PAULOWNIACEAE	1	1
GUNNERACEAE	1	1
HAEMODORACEAE	1	1
CEPHALOTACEAE	1	1
LOWIACEAE	1	1
PAEONIACEAE	1	1
OSMUNDACEAE	1	1
GINKGOACEAE	1	1
NARTHECIACEAE	1	1
ALSEUOSMIACEAE	1	1
EUPTELEACEAE	1	1
MELANTHIACEAE	1	1
FRANKENIACEAE	1	1
KEWACEAE	1	1
IXONANTHACEAE	1	1
OPILIACEAE	1	1
BALANOPACEAE	1	1
TRIMENIACEAE	1	1
ANCISTROCLADACEAE	1	1
THURNIACEAE	1	1
GOMORTEGACEAE	1	1
ANACAMPSEROTACEAE	1	1
DIPENTODONTACEAE	1	1
HYDATELLACEAE	1	1
IRVINGIACEAE	1	1
SURIANACEAE	1	1
STACHYURACEAE	1	1
TECOPHILAEACEAE	1	1
ATHEROSPERMATACEAE	1	1
CALYCERACEAE	1	1
BALANOPHORACEAE	1	1
SCHLEGELIACEAE	1	1
BARBEUIACEAE	1	1
SCHIZAEACEAE	1	1
BIXACEAE	1	1
HELWINGIACEAE	1	1
RUPPIACEAE	1	1
ROUSSEACEAE	1	1
RAFFLESIACEAE	1	1
QUILLAJACEAE	1	1
SCIADOPITYACEAE	1	1
LINDSAEACEAE	1	2
MARATTIACEAE	1	2
PARACRYPHIACEAE	1	2
PHYSENACEAE	1	2
POLEMONIACEAE	1	2
SACCOLOMATACEAE	1	2
TAPISCIACEAE	1	2
TAMARICACEAE	1	2
CALYCANTHACEAE	1	2
DEGENERIACEAE	1	2
DAPHNIPHYLLACEAE	1	2
ESCALLONIACEAE	1	2
DIRACHMACEAE	1	2
GARRYACEAE	1	2
ASTELIACEAE	1	2
SELAGINELLACEAE	1	3
SCHOEPFIACEAE	1	3
ITEACEAE	1	3
NYMPHAEACEAE	1	3
ELATINACEAE	1	3
LACISTEMATACEAE	1	3
CENTROPLACACEAE	1	3
TALINACEAE	1	4
MARSILEACEAE	1	4
GROSSULARIACEAE	1	4
KIRKIACEAE	1	4
MORINGACEAE	1	4
PORTULACACEAE	1	5
CARICACEAE	1	5
BYBLIDACEAE	1	5
SCHISANDRACEAE	1	6
GOODENIACEAE	1	6
ZOSTERACEAE	1	6
POSIDONIACEAE	1	7
TORRICELLIACEAE	1	7
ALTINGIACEAE	1	7
SIPARUNACEAE	1	8
ASTEROPEIACEAE	1	8
COSTACEAE	1	9
TROPAEOLACEAE	1	9
ANISOPHYLLEACEAE	1	10
FOUQUIERIACEAE	1	10
GNETACEAE	1	12
SABIACEAE	1	13
BONNETIACEAE	1	14
SAXIFRAGACEAE	1	14
HYDROSTACHYACEAE	1	15
LOASACEAE	1	16
ALSTROEMERIACEAE	1	16
EPHEDRACEAE	1	17
HELICONIACEAE	1	18
ERYTHROXYLACEAE	1	19
XYRIDACEAE	1	21
BRUNELLIACEAE	1	22
NOTHOFAGACEAE	1	22
APONOGETONACEAE	1	22
CLETHRACEAE	1	24
CALCEOLARIACEAE	1	29
ISOETACEAE	1	35
SYMPLOCACEAE	1	56
BEGONIACEAE	1	73
CYCADACEAE	1	82
BALSAMINACEAE	1	84
NEPENTHACEAE	1	96
AQUIFOLIACEAE	1	142
MAGNOLIACEAE	1	215

## Sheet: APPENDIX S2
APPENDIX S2 Representation of 23,981 endemic vascular plant taxa across 3755 genera. Taxa include both species and infraspecific levels. Genera rich in endemism, those contributing 100+ to 717 endemic taxa, are shown in bold.
Plant genus	Number of species	Number of taxa
Eucalyptus	717	717
Euphorbia	240	306
Magnolia	207	215
Eugenia	199	202
Sorbus	177	177
Diospyros	174	174
Acacia	173	173
Dypsis	160	160
Miconia	147	147
Mammillaria	147	147
Psychotria	146	147
Ilex	141	142
Anthurium	140	140
Quercus	133	134
Bulbophyllum	129	129
Aloe	129	131
Myrcia	127	127
Camellia	122	122
Drosera	115	115
Syzygium	107	108
Agave	105	105
Nepenthes	96	96
Myristica	93	107
Inga	91	92
Astragalus	91	91
Coffea	90	90
Solanum	89	89
Corymbia	87	87
Impatiens	84	84
Guatteria	84	84
Utricularia	83	83
Dendrobium	83	83
Allium	83	83
Bursera	82	82
Noronhia	82	82
Pouteria	82	82
Pittosporum	76	76
Begonia	73	73
Elaeocarpus	72	85
Cycas	71	82
Saurauia	71	71
Piper	70	71
Phyllanthus	68	77
Terminalia	66	70
Puya	65	65
Etlingera	65	67
Dalbergia	63	63
Polyscias	62	69
Shorea	61	61
Eriocaulon	60	60
Croton	60	60
Pinus	58	74
Echinopsis	58	58
Cinnamomum	58	58
Cyanea	57	67
Peperomia	57	57
Ficus	57	57
Memecylon	57	57
Pandanus	55	55
Crotalaria	55	55
Elaphoglossum	55	55
Carex	53	53
Symplocos	53	56
Paphiopedilum	52	52
Hopea	51	52
Dioscorea	51	53
Horsfieldia	51	59
Podocarpus	50	55
Schefflera	50	50
Grewia	48	48
Encephalartos	47	49
Melicope	47	47
Garcinia	47	48
Beilschmiedia	46	46
Indigofera	46	46
Knema	46	56
Guzmania	45	45
Nectandra	45	45
Cryptocarya	45	45
Myrsine	45	49
Phaseolus	44	44
Zingiber	43	43
Senecio	43	43
Canarium	43	43
Tillandsia	43	43
Justicia	42	42
Opuntia	42	42
Ardisia	42	42
Centropogon	42	42
Gymnocalycium	41	41
Litsea	41	41
Echinocereus	41	41
Macrozamia	41	41
Prunus	40	40
Vitex	40	40
Annona	40	40
Parodia	38	38
Cynorkis	38	39
Pilosocereus	38	38
Cola	38	38
Cyperus	38	39
Ocotea	38	38
Mimosa	38	38
Zamia	37	37
Barleria	36	39
Physalis	36	36
Homalium	36	36
Angraecum	36	36
Gaertnera	35	35
Gentianella	35	35
Isoetes	35	35
Coryphantha	34	34
Polystachya	34	34
Dombeya	34	34
Abies	34	57
Helichrysum	33	35
Asplenium	33	33
Jatropha	33	33
Calophyllum	33	33
Albizia	33	33
Pitcairnia	33	33
Cleistocactus	33	33
Ixora	32	33
Betula	32	33
Eriosyce	31	31
Madhuca	31	31
Vatica	31	32
Commiphora	31	31
Berberis	30	30
Freziera	30	30
Centaurea	30	30
Sideroxylon	30	30
Millettia	30	33
Rhododendron	30	30
Rhipsalis	30	30
Curcuma	30	30
Chamaecrista	29	29
Pavetta	29	32
Glochidion	29	30
Aglaia	29	29
Cynanchum	29	29
Calceolaria	29	29
Cordia	28	28
Eschweilera	28	29
Cypripedium	28	28
Trichilia	28	29
Polyspora	28	28
Alpinia	28	28
Xylopia	28	28
Palicourea	28	28
Carpinus	28	32
Clusia	27	29
Passiflora	27	27
Salix	27	27
Tephrosia	27	27
Senna	27	28
Cynometra	27	27
Manilkara	26	26
Mangifera	26	26
Alsophila	26	26
Palaquium	26	26
Meriania	26	30
Bauhinia	26	26
Rinorea	26	26
Pyrus	26	26
Zanthoxylum	26	28
Exacum	26	26
Cyrtandra	25	25
Pancheria	25	25
Habenaria	25	25
Randia	25	25
Lithocarpus	25	25
Melocactus	25	25
Plerandra	25	27
Acer	25	26
Acropogon	25	25
Weinmannia	25	26
Guioa	25	25
Ceratostema	24	24
Casearia	24	24
Xylosma	24	27
Limonium	24	24
Geostachys	24	24
Macaranga	24	24
Pedicularis	24	25
Stemonoporus	24	24
Festuca	24	27
Pycnandra	24	24
Clethra	24	24
Juniperus	24	35
Maytenus	24	24
Silene	24	24
Salvia	23	23
Hibiscus	23	28
Gardenia	23	23
Cunonia	23	23
Aspalathus	23	23
Picea	23	33
Psephellus	23	23
Cavendishia	23	23
Streptocarpus	23	27
Copiapoa	22	22
Hibbertia	22	22
Aponogeton	22	22
Globba	22	22
Semecarpus	22	22
Rondeletia	22	22
Diplazium	22	22
Nothofagus	22	22
Gynoxys	22	22
Rebutia	22	22
Brunellia	22	22
Pentacalia	22	22
Ferocactus	21	21
Schiedea	21	21
Persea	21	22
Plectranthus	21	21
Xyris	21	21
Narcissus	21	23
Oreopanax	21	21
Hypericum	21	22
Pritchardia	21	21
Calathea	21	21
Ceratozamia	20	20
Ravenea	20	20
Blepharis	20	20
Paraboea	20	20
Burmeistera	20	20
Allophylus	20	20
Breonia	20	20
Iris	20	20
Dendropanax	20	21
Genista	20	20
Tovomita	19	19
Tabernaemontana	19	19
Erythroxylum	19	19
Lotus	19	19
Hydriastele	19	19
Stenocereus	19	19
Pyrenaria	19	19
Brachyotum	19	19
Stewartia	19	19
Campanula	19	19
Cleistanthus	19	19
Euonymus	18	18
Araucaria	18	18
Acalypha	18	18
Coprosma	18	20
Lupinus	18	18
Heliconia	18	18
Chionanthus	18	20
Blakea	18	18
Philodendron	18	18
Micropholis	18	18
Bidens	18	27
Esenbeckia	18	18
Alnus	18	18
Drypetes	18	21
Chrysophyllum	18	18
Callitris	18	18
Aechmea	17	17
Endiandra	17	17
Aphelandra	17	17
Ephedra	17	17
Thelypteris	17	17
Fraxinus	17	17
Geissois	17	20
Cylindropuntia	17	17
Astronidium	17	17
Campomanesia	17	17
Psydrax	17	17
Premna	17	17
Calyptranthes	17	17
Columnea	17	17
Eurya	17	17
Byrsonima	16	16
Phyllostegia	16	19
Nasa	16	16
Gasteranthus	16	16
Turbinicarpus	16	16
Goniothalamus	16	16
Abarema	16	18
Bomarea	16	16
Mollinedia	16	16
Ternstroemia	16	16
Rhynchosia	16	16
Thibaudia	16	16
Cnidoscolus	16	16
Coccoloba	16	16
Draba	16	16
Scleria	16	16
Cyathea	16	16
Verbesina	16	16
Cupaniopsis	16	16
Scalesia	15	23
Pilea	15	15
Uvaria	15	15
Erythrina	15	15
Sloanea	15	15
Capparis	15	15
Sclerocactus	15	15
Myrceugenia	15	15
Hydrostachys	15	15
Helicia	15	15
Aegiphila	15	15
Viburnum	15	15
Heliotropium	15	15
Nesogordonia	15	15
Peniocereus	15	15
Benthamia	15	15
Cereus	15	15
Rhamnus	15	15
Lysipomia	15	15
Codia	15	15
Malus	15	15
Romulea	15	15
Helianthus	15	15
Aspidostemon	15	15
Disperis	15	15
Dipterocarpus	14	14
Clermontia	14	21
Vernonia	14	14
Swartzia	14	14
Vriesea	14	14
Stipa	14	14
Asarum	14	14
Crambe	14	14
Vepris	14	16
Vicia	14	14
Crossandra	14	14
Huperzia	14	14
Styrax	14	14
Actinodaphne	14	15
Viola	14	15
Asplundia	14	14
Gossypium	14	14
Aeranthes	14	14
Ormosia	14	14
Matucana	14	14
Gagea	14	14
Platanthera	14	14
Pterospermum	14	14
Basselinia	14	14
Cirsium	14	14
Liparis	14	14
Bonnetia	14	14
Thiollierea	14	14
Oxalis	14	14
Lysimachia	14	14
Eriosema	13	13
Mikania	13	13
Claoxylon	13	13
Saxifraga	13	14
Tabebuia	13	13
Manihot	13	13
Pimenta	13	13
Costularia	13	13
Aniba	13	13
Eulophia	13	13
Dioon	13	13
Planchonella	13	13
Coussarea	13	13
Meliosma	13	13
Echium	13	14
Geniostoma	13	15
Calliandra	13	13
Cotoneaster	13	13
Epidendrum	13	13
Elaeagnus	13	13
Lindera	13	13
Eragrostis	13	13
Hymenophyllum	13	13
Neolitsea	13	13
Baphia	13	13
Isoglossa	13	13
Bulbostylis	13	13
Cupressus	13	20
Dryopteris	13	14
Lepidium	13	13
Cassipourea	13	13
Cornus	13	13
Amorphophallus	13	13
Hubertia	12	12
Psammisia	12	12
Ludia	12	12
Phoebe	12	12
Amomum	12	12
Sphaeropteris	12	12
Polygala	12	13
Phragmipedium	12	12
Gnetum	12	12
Guarea	12	12
Turraea	12	12
Gustavia	12	12
Lathyrus	12	12
Dendrophorbium	12	12
Siphocampylus	12	12
Clerodendrum	12	12
Dacrydium	12	12
Pentopetia	12	12
Dysoxylum	12	12
Fritillaria	12	14
Lobelia	12	12
Gonystylus	12	12
Poa	12	12
Corryocactus	12	12
Schizolaena	12	12
Polypodium	12	12
Dichapetalum	12	12
Buxus	12	12
Tilia	12	13
Gladiolus	11	11
Spiraeanthemum	11	11
Geranium	11	11
Clibadium	11	11
Stachys	11	11
Vantanea	11	11
Meryta	11	11
Discocactus	11	11
Rosa	11	11
Foetidia	11	11
Dicliptera	11	11
Aframomum	11	11
Xanthosoma	11	11
Microtropis	11	12
Panicum	11	11
Sideritis	11	11
Lasianthus	11	11
Rytigynia	11	12
Jurinea	11	11
Aristolochia	11	11
Psidium	11	11
Chassalia	11	11
Dillenia	11	11
Asparagus	11	11
Veitchia	11	11
Pradosia	11	11
Secamone	11	11
Pleuranthodium	11	11
Polyalthia	11	11
Polypleurum	11	11
Macleania	11	11
Scaphochlamys	11	11
Bocquillonia	11	11
Manettia	11	11
Hernandia	11	11
Rhopalocarpus	11	11
Dendroseris	11	11
Hymenodictyon	11	11
Calamagrostis	11	11
Wallenia	11	11
Fuchsia	11	11
Searsia	11	11
Aetheolaena	11	11
Pachycereus	11	11
Caladenia	11	11
Baccharis	10	10
Viguieranthus	10	10
Boswellia	10	10
Xanthostemon	10	10
Abrahamia	10	10
Mimusops	10	10
Vigna	10	10
Matelea	10	10
Astrotrichilia	10	10
Ouratea	10	10
Agathis	10	10
Angophora	10	10
Mesua	10	10
Plagiostachys	10	10
Areca	10	10
Nototriche	10	10
Anisophyllea	10	10
Aquilaria	10	10
Anisotes	10	10
Tristaniopsis	10	10
Espostoa	10	10
Thelocactus	10	10
Topobea	10	10
Guettarda	10	10
Tricalysia	10	10
Dendrophthora	10	10
Convolvulus	10	10
Copaifera	10	10
Polylepis	10	15
Ledermanniella	10	10
Leucas	10	10
Sophora	10	10
Capurodendron	10	10
Tibouchina	10	10
Racinaea	10	10
Dubautia	10	14
Tarenna	10	10
Crocus	10	10
Rotala	10	10
Crataegus	10	10
Dianthus	10	10
Primula	10	10
Plutarchia	10	10
Cheirolophus	10	10
Clidemia	10	10
Helmiopsis	10	10
Diplostephium	10	10
Brexia	10	10
Machilus	10	10
Diplotaxis	10	10
Cyclophyllum	10	10
Citharexylum	10	10
Fouquieria	10	10
Dorstenia	10	12
Hieracium	10	10
Pulicaria	9	9
Sterculia	9	9
Colubrina	9	9
Pediocactus	9	9
Mundulea	9	9
Escobaria	9	9
Pultenaea	9	9
Kibatalia	9	9
Podonephelium	9	9
Coleocephalocereus	9	9
Pinguicula	9	9
Delonix	9	12
Fimbristylis	9	9
Lepanthes	9	9
Cleidion	9	9
Cariniana	9	9
Prospero	9	9
Leptolaena	9	9
Themistoclesia	9	9
Kadua	9	12
Henriettea	9	9
Castanopsis	9	9
Hydrobryum	9	9
Tropaeolum	9	9
Costus	9	9
Oldenlandia	9	9
Osmoxylon	9	9
Ranunculus	9	9
Alternanthera	9	16
Matisia	9	9
Sonchus	9	9
Gymnosporia	9	9
Calamus	9	9
Calanthe	9	9
Calantica	9	9
Critoniopsis	9	9
Teucrium	9	10
Dissotis	9	9
Livistona	9	9
Alstonia	9	9
Ipomoea	9	9
Labordia	9	10
Ochna	9	9
Cestrum	9	9
Aeschynomene	9	9
Blechnum	9	9
Lijndenia	9	9
Polycarpaea	9	10
Ehretia	9	9
Corynopuntia	9	9
Pereskia	9	9
Lecythis	9	9
Duosperma	8	9
Aiouea	8	8
Chamaedorea	8	8
Erysimum	8	8
Byttneria	8	8
Agrostis	8	9
Acridocarpus	8	8
Meistera	8	8
Aiphanes	8	8
Bupleurum	8	8
Celtis	8	8
Drymonia	8	8
Gmelina	8	8
Mammea	8	8
Dracaena	8	8
Bourreria	8	8
Parathesis	8	8
Pentace	8	8
Duguetia	8	8
Pearcea	8	8
Epipactis	8	8
Arrojadoa	8	8
Tacinga	8	8
Sebastiania	8	9
Artocarpus	8	8
Sarracenia	8	14
Moquilea	8	8
Asteropeia	8	8
Selenicereus	8	8
Serianthes	8	9
Glycosmis	8	8
Ladenbergia	8	8
Xanthophyllum	8	8
Sarcolaena	8	8
Osmanthus	8	8
Buddleja	8	8
Myosotis	8	8
Arenaria	8	8
Afrothismia	8	8
Ziziphus	8	8
Mutisia	8	8
Lactuca	8	8
Actinidia	8	8
Leucaena	8	9
Mesanthemum	8	8
Ochrosia	8	8
Rubus	8	8
Plantago	8	8
Deinbollia	8	8
Humiriastrum	8	8
Stenocactus	8	8
Leandra	8	8
Metrosideros	8	9
Ammannia	8	8
Hydnocarpus	8	8
Sphyrospermum	8	8
Neobuxbaumia	8	8
Cyanotis	8	8
Mezoneuron	8	8
Annesorhiza	8	8
Stolzia	8	8
Valeriana	8	8
Vaccinium	8	8
Crudia	8	8
Rapanea	8	8
Pisonia	8	8
Canavalia	8	8
Cecropia	8	8
Alphonsea	8	8
Cassia	8	8
Micranthocereus	8	8
Saintpaulia	8	17
Operculicarya	8	8
Daphnopsis	8	8
Greigia	8	8
Stereospermum	8	8
Alseodaphne	8	8
Leptocereus	8	8
Antimima	8	8
Siparuna	8	8
Dalea	8	8
Haplolobus	7	7
Hedychium	7	7
Dialium	7	7
Banara	7	7
Amygdalus	7	7
Brassica	7	7
Brahea	7	7
Payena	7	7
Pappobolus	7	7
Balaka	7	7
Stenospermation	7	7
Andira	7	7
Neurolepis	7	7
Delissea	7	9
Melanophylla	7	7
Orthaea	7	7
Bunchosia	7	7
Orophea	7	7
Orthosiphon	7	7
Mecranium	7	7
Medicago	7	7
Aerangis	7	7
Galium	7	7
Hibiscadelphus	7	7
Machaerium	7	7
Ormocarpopsis	7	7
Adinandra	7	7
Fordia	7	7
Trifolium	7	8
Fitchia	7	7
Amitostigma	7	7
Haageocereus	7	7
Meineckia	7	7
Posidonia	7	7
Olearia	7	7
Lonchocarpus	7	7
Graffenrieda	7	7
Gnaphalium	7	7
Boesenbergia	7	7
Tridactyle	7	7
Liquidambar	7	7
Lithops	7	7
Enicosanthum	7	7
Adansonia	7	7
Bathiorhamnus	7	7
Syagrus	7	7
Pteris	7	9
Artemisia	7	7
Wahlenbergia	7	7
Ivodea	7	7
Armeria	7	7
Prumnopitys	7	7
Axinaea	7	7
Conostegia	7	7
Huilaea	7	7
Pterocactus	7	7
Corylus	7	7
Conyza	7	7
Couratari	7	7
Phylloxylon	7	7
Antidesma	7	8
Sundamomum	7	7
Launaea	7	7
Rhodolaena	7	7
Ceropegia	7	7
Apodocephala	7	7
Rauvolfia	7	7
Phoradendron	7	7
Weberbauerocereus	7	7
Pterostylis	7	7
Warneckea	7	7
Micronychia	7	7
Keetia	7	7
Monnina	7	7
Clavija	7	7
Pyrostria	7	7
Colea	7	7
Colchicum	7	7
Ulmus	6	6
Primulina	6	6
Uncarina	6	6
Chusquea	6	6
Pseuduvaria	6	6
Leucopogon	6	6
Calycorectes	6	6
Cedrelopsis	6	6
Besleria	6	6
Bactris	6	6
Brachychiton	6	6
Brunfelsia	6	6
Protium	6	6
Cheirodendron	6	6
Kyllinga	6	6
Tephrocactus	6	6
Miliusa	6	6
Vangueria	6	7
Baloghia	6	6
Kopsia	6	6
Baudouinia	6	6
Babiana	6	6
Brassaiopsis	6	6
Browningia	6	6
Mallotus	6	6
Chlorophytum	6	6
Tournefortia	6	6
Lunania	6	6
Callitriche	6	6
Brachylaena	6	6
Thymus	6	6
Micromeria	6	6
Kotschya	6	6
Chrysodracon	6	6
Tulipa	6	6
Hypoestes	6	6
Pepinia	6	6
Cucurbita	6	6
Disocactus	6	6
Hygrophila	6	6
Cryptocoryne	6	6
Disterigma	6	6
Pentagonia	6	6
Oreanthes	6	6
Crinum	6	6
Geissanthus	6	6
Aporosa	6	6
Dicksonia	6	6
Crassula	6	6
Gilbertiodendron	6	6
Hatiora	6	6
Santiria	6	7
Gesneria	6	6
Illicium	6	6
Aralia	6	6
Dyschoriste	6	6
Ornithoboea	6	6
Gleditsia	6	6
Rhaptopetalum	6	6
Hildegardia	6	6
Newmania	6	6
Weberocereus	6	6
Dacryodes	6	6
Daviesia	6	6
Cytisus	6	6
Hirtella	6	6
Phaedranassa	6	6
Hemipilia	6	6
Rudgea	6	6
Rhynchospora	6	6
Halophila	6	6
Wettinia	6	6
Helianthemum	6	6
Cipocereus	6	6
Hornstedtia	6	6
Huberantha	6	6
Nymphoides	6	6
Hampea	6	6
Dichaetanthera	6	6
Dichrostachys	6	6
Santalum	6	13
Pfeiffera	6	6
Zornia	6	6
Monticalia	6	6
Clitoria	6	6
Oxera	6	8
Adenocarpus	6	6
Aspidosperma	6	6
Erigeron	6	6
Joosia	6	6
Afrocanthium	6	6
Adenia	6	6
Pachypodium	6	6
Fuirena	6	6
Epimedium	6	6
Eleutherococcus	6	6
Kalanchoe	6	6
Oryza	6	6
Tambourissa	6	6
Schlumbergera	6	6
Corydalis	6	6
Scolopia	6	6
Tanacetum	6	6
Scaevola	6	6
Parkia	6	6
Zostera	6	6
Picramnia	6	6
Isachne	6	6
Abutilon	6	6
Coccothrinax	6	7
Moraea	6	6
Aequatorium	6	6
Ariocarpus	6	8
Maerua	5	5
Commelina	5	5
Englerina	5	5
Aristida	5	5
Macrolobium	5	5
Commidendrum	5	5
Aristeguietia	5	5
Piptostigma	5	5
Synsepalum	5	5
Roupala	5	5
Scrophularia	5	5
Oxanthera	5	5
Delphinium	5	5
Munnozia	5	5
Petrocosmea	5	5
Bridelia	5	5
Emilia	5	5
Rumex	5	5
Stevia	5	5
Selenipedium	5	5
Cronquistianthus	5	5
Ruellia	5	5
Limnophila	5	5
Digitaria	5	5
Potentilla	5	5
Atuna	5	5
Inversodicraea	5	5
Freycinetia	5	5
Lachemilla	5	5
Musa	5	5
Argomuellera	5	5
Plagioscyphus	5	5
Trichomanes	5	5
Isatis	5	5
Ischaemum	5	5
Chloroleucon	5	5
Adesmia	5	5
Margaritaria	5	5
Frailea	5	5
Copernicia	5	5
Ostrya	5	5
Paspalum	5	7
Tachiadenus	5	5
Sporobolus	5	5
Clinostigma	5	5
Acianthera	5	5
Erythrophysa	5	5
Teline	5	5
Excoecaria	5	5
Tapura	5	5
Cleyera	5	5
Tina	5	5
Cremastosperma	5	5
Wikstroemia	5	5
Jungia	5	5
Licania	5	5
Paradrymonia	5	5
Libocedrus	5	5
Astrocaryum	5	5
Astrophytum	5	5
Karomia	5	5
Tectaria	5	5
Kielmeyera	5	5
Boscia	5	5
Barbarea	5	5
Vasconcellea	5	5
Brachyglottis	5	5
Mahonia	5	5
Magnistipula	5	5
Chisocheton	5	5
Eleocharis	5	5
Dicranopygium	5	5
Veronica	5	5
Halenia	5	5
Sclerolobium	5	5
Spiranthes	5	5
Terniopsis	5	5
Monactis	5	5
Dendrosenecio	5	7
Faramea	5	5
Armatocereus	5	5
Pereskiopsis	5	5
Eriospermum	5	5
Mouriri	5	5
Puccinellia	5	6
Kokoona	5	6
Fagraea	5	5
Ligustrum	5	5
Verbascum	5	5
Scilla	5	5
Erodium	5	5
Juncus	5	5
Fargesia	5	5
Andropogon	5	5
Stephanodaphne	5	5
Ophrestia	5	5
Dactylorhiza	5	5
Renealmia	5	5
Tragopogon	5	5
Gnidia	5	5
Pseuderanthemum	5	5
Photinia	5	5
Cephalocereus	5	5
Tylostigma	5	5
Vochysia	5	5
Thilachium	5	5
Salacia	5	6
Cupania	5	5
Guapira	5	5
Gymnadenia	5	5
Gluta	5	5
Damburneya	5	5
Torreya	5	9
Hydrocotyle	5	5
Portulaca	5	5
Dryadorchis	5	5
Polystichum	5	5
Melanthera	5	7
Nephelium	5	5
Rhipidoglossum	5	5
Uapaca	5	5
Gravesia	5	7
Nesaea	5	7
Leobordea	5	5
Grammitis	5	5
Cyphostemma	5	5
Cyphosperma	5	5
Neuburgia	5	5
Alocasia	5	5
Sinapidendron	5	5
Angraecopsis	5	5
Cephalotaxus	5	6
Uvariodendron	5	5
Sabicea	5	5
Uvariopsis	5	5
Onosma	5	5
Thesium	5	5
Cenostigma	5	5
Alluaudia	5	5
Alphitonia	5	5
Lindernia	5	5
Pentameris	5	5
Neraudia	5	7
Elaeodendron	5	5
Hyophorbe	5	5
Agelanthus	5	5
Stenostomum	5	5
Crepis	5	5
Berlinia	5	5
Tsuga	5	6
Ornithogalum	5	5
Larix	5	7
Matayba	5	5
Sarcaulus	5	5
Ageratina	5	5
Linaria	5	5
Echidnopsis	5	5
Suregada	5	5
Lyonia	5	5
Chamaecyparis	5	7
Coussapoa	5	5
Masdevallia	5	5
Buchanania	5	5
Ossaea	5	5
Couepia	5	5
Elattostachys	5	5
Mitrephora	5	5
Stenostephanus	5	5
Lotononis	5	5
Byblis	5	5
Sesbania	5	5
Medinilla	5	5
Seseli	5	5
Carya	5	5
Cryosophila	5	5
Dyckia	5	5
Uncinia	5	5
Burretiokentia	5	5
Loricaria	5	5
Dubouzetia	5	5
Stenogyne	4	4
Juttadinteria	4	4
Daphne	4	4
Heracleum	4	4
Myrciaria	4	4
Clinosperma	4	4
Monotes	4	4
Chapmannia	4	4
Monopyle	4	4
Monanthotaxis	4	4
Daucus	4	4
Clinopodium	4	4
Rhodospatha	4	4
Kokia	4	4
Castelnavia	4	4
Pycnophyllum	4	4
Radermachera	4	4
Lagerstroemia	4	4
Prosopis	4	4
Dalzellia	4	4
Varronia	4	4
Moringa	4	4
Damrongia	4	4
Phalaenopsis	4	4
Carum	4	4
Monoporus	4	4
Myrcianthes	4	4
Pilocarpus	4	4
Pimpinella	4	4
Archidendron	4	4
Heliciopsis	4	4
Nothaphoebe	4	4
Nothocestrum	4	4
Cinchona	4	4
Nothopegia	4	4
Wercklea	4	4
Stelis	4	4
Dendrochilum	4	4
Heisteria	4	4
Ribes	4	4
Cissus	4	4
Kentiopsis	4	4
Mezobromelia	4	4
Asystasia	4	4
Coursetia	4	4
Hyptis	4	4
Dactyladenia	4	4
Decaspermum	4	4
Prestonia	4	4
Dehaasia	4	4
Atalaya	4	4
Leucadendron	4	4
Monodora	4	4
Werauhia	4	4
Microcos	4	4
Unonopsis	4	4
Monoon	4	4
Physokentia	4	4
Anaphalis	4	4
Cicer	4	4
Helictochloa	4	4
Helmiopsiella	4	4
Pseudobombax	4	4
Cerastium	4	4
Isolona	4	4
Tetradenia	4	4
Strumaria	4	4
Minuartia	4	4
Protea	4	4
Vismia	4	4
Stryphnodendron	4	4
Hunga	4	4
Anthopterus	4	4
Cuscuta	4	5
Pichonia	4	4
Cussonia	4	4
Humboldtia	4	5
Moehringia	4	4
Coptosperma	4	4
Navia	4	4
Argyroxiphium	4	6
Tessmannianthus	4	4
Consolea	4	4
Cryptolepis	4	4
Hymenaea	4	4
Mimulopsis	4	4
Hylocereus	4	4
Strychnos	4	4
Hydrotriche	4	4
Arisaema	4	6
Connarus	4	4
Isolepis	4	4
Stylochaeton	4	4
Centronia	4	4
Mussaenda	4	4
Talinella	4	4
Cyathocalyx	4	4
Pterocarpus	4	4
Cynoglossum	4	4
Hypochaeris	4	4
Cheirostylis	4	4
Cyphophoenix	4	4
Arthrocereus	4	4
Stigmaphyllon	4	4
Hordeum	4	4
Bothriocline	4	4
Craterispermum	4	4
Attalea	4	4
Corypha	4	4
Stonesia	4	4
Catalpa	4	4
Lachenalia	4	4
Quararibea	4	4
Appendicula	4	4
Aristogeitonia	4	4
Symphytum	4	4
Krapfia	4	4
Phlomis	4	4
Cybianthus	4	4
Cenchrus	4	6
Hyperacanthus	4	4
Lasiochlamys	4	4
Cyclosorus	4	4
Chadsia	4	4
Psoralea	4	4
Aphanactis	4	4
Neoregelia	4	4
Chlorospatha	4	4
Ceroxylon	4	4
Ecbolium	4	4
Xerochlamys	4	4
Albuca	4	4
Melanochyla	4	4
Cadia	4	4
Bertiera	4	4
Sapium	4	4
Linum	4	4
Anadelphia	4	4
Alchornea	4	4
Ecclinusa	4	4
Gaultheria	4	4
Mastixia	4	4
Senegalia	4	4
Pleurothallis	4	4
Sarcotheca	4	6
Marsilea	4	4
Dysosma	4	4
Wurfbainia	4	4
Gouania	4	4
Gordonia	4	4
Typhonium	4	4
Distylium	4	4
Popowia	4	4
Goodyera	4	4
Gonzalagunia	4	4
Alchemilla	4	4
Gompholobium	4	4
Globularia	4	4
Orania	4	4
Bencomia	4	4
Alectryon	4	7
Pleione	4	4
Dracophyllum	4	4
Tunilla	4	4
Gaillonia	4	4
Ophrys	4	4
Zygogynum	4	4
Marsdenia	4	4
Falcatifolium	4	4
Malaxis	4	4
Malleastrum	4	4
Eryngium	4	4
Paepalanthus	4	4
Tripsacum	4	4
Ozoroa	4	5
Pluchea	4	4
Trigonostemon	4	4
Schima	4	4
Schistostemon	4	4
Paropsia	4	4
Parmentiera	4	4
Malpighia	4	4
Triolena	4	4
Mandevilla	4	4
Papaver	4	4
Brongniartia	4	4
Bussea	4	4
Aeonium	4	4
Embelia	4	4
Seddera	4	4
Otholobium	4	4
Podostemum	4	4
Adiantum	4	4
Maihueniopsis	4	4
Podospermum	4	4
Galanthus	4	4
Enkianthus	4	4
Scutellaria	4	4
Podorungia	4	4
Fleischmannia	4	4
Marcgravia	4	4
Pectinariella	4	4
Eria	4	4
Encyclia	4	4
Sabal	4	4
Sorocea	4	4
Olax	4	4
Spondias	4	4
Platostoma	4	4
Tisonia	4	4
Stachyandra	4	4
Campnosperma	4	4
Roystonea	4	4
Oligactis	4	4
Tiquilia	4	4
Diogenesia	4	4
Metteniusa	4	4
Alyxia	4	4
Amaranthus	4	4
Oliganthes	4	4
Rorippa	4	4
Withania	4	4
Timonius	4	4
Camptocarpus	4	4
Alsinidendron	4	4
Engelhardtia	3	3
Urbanodendron	3	3
Badula	3	3
Brachiaria	3	3
Entada	3	3
Barringtonia	3	3
Xylia	3	3
Brachycorythis	3	3
Baroniella	3	3
Endospermum	3	3
Xyloolaena	3	3
Talisia	3	3
Xenophyllum	3	3
Securinega	3	3
Dennstaedtia	3	3
Cassine	3	3
Alloplectus	3	3
Tapirira	3	3
Sedum	3	3
Deschampsia	3	3
Ballochia	3	3
Bossiaea	3	3
Selaginella	3	3
Wrightia	3	3
Empogona	3	3
Staurogyne	3	3
Catasetum	3	3
Cedrela	3	3
Aleuritopteris	3	3
Cloiselia	3	3
Chouxia	3	3
Acis	3	3
Trochetiopsis	3	3
Bellis	3	3
Cyrtostachys	3	3
Tetramolopium	3	4
Achyrocline	3	3
Achyranthes	3	5
Zygia	3	3
Cinnamosma	3	3
Acanthus	3	3
Biscutella	3	3
Bhesa	3	3
Beta	3	3
Tetracera	3	3
Zygophlebia	3	3
Abrus	3	3
Dacrycarpus	3	3
Schoutenia	3	3
Schoepfia	3	3
Eucrosia	3	3
Bhutanthera	3	3
Stenocarpus	3	3
Stenandrium	3	3
Scorzonera	3	3
Cistus	3	3
Cissampelos	3	3
Eremolaena	3	3
Talbotiella	3	3
Uebelmannia	3	3
Echinospartum	3	3
Cerasus	3	3
Acmadenia	3	3
Zea	3	5
Darwiniothamnus	3	6
Ceratostylis	3	3
Zelkova	3	3
Zenkerella	3	4
Adenanthera	3	3
Eriope	3	3
Cercis	3	3
Bellevalia	3	3
Chaerophyllum	3	3
Delosperma	3	3
Bolbitis	3	3
Siphoneugena	3	3
Caesalpinia	3	3
Sphaerolobium	3	3
Cremosperma	3	3
Trema	3	3
Dipteryx	3	3
Calea	3	3
Asterogyne	3	3
Virola	3	3
Swainsona	3	3
Vachellia	3	3
Vateria	3	3
Aster	3	3
Dicraeopetalum	3	3
Anthonotha	3	3
Cotula	3	3
Calligonum	3	3
Swertia	3	3
Dolichandrone	3	3
Dicoma	3	3
Dolichos	3	3
Ateleia	3	3
Brachystephanus	3	3
Cousinia	3	3
Argocoffeopsis	3	3
Arum	3	3
Verbena	3	6
Dimorphanthera	3	3
Artabotrys	3	3
Aristea	3	3
Trichodesma	3	3
Argyrolobium	3	3
Cryptopus	3	3
Vernonanthura	3	3
Soulamea	3	3
Aquilegia	3	3
Argophyllum	3	3
Arabis	3	3
Sorghum	3	3
Arenga	3	3
Archidendropsis	3	3
Bulbine	3	3
Crossopetalum	3	3
Spermacoce	3	3
Burbidgea	3	3
Arachniodes	3	3
Sphaeradenia	3	3
Athrotaxis	3	3
Argyranthemum	3	3
Carpha	3	3
Caragana	3	3
Comocladia	3	3
Widdringtonia	3	3
Carallia	3	3
Austrobuxus	3	3
Carlephyton	3	3
Amphiblemma	3	3
Echinocactus	3	3
Brasilicereus	3	3
Diastema	3	3
Cryptotaenia	3	3
Werneria	3	3
Simira	3	3
Brachystelma	3	3
Desmodium	3	3
Elaeagia	3	3
Wimmeria	3	3
Amentotaxus	3	3
Azara	3	3
Elaphandra	3	3
Elatine	3	3
Baccaurea	3	3
Echinops	3	3
Anemone	3	3
Corybas	3	3
Athyrium	3	3
Siliquamomum	3	3
Stachytarpheta	3	3
Vanoverberghia	3	3
Dracula	3	3
Vanilla	3	3
Calpocalyx	3	3
Siccobaccatus	3	3
Torenia	3	3
Anacamptis	3	3
Syncephalum	3	3
Durio	3	3
Camptandra	3	3
Weberbauera	3	3
Androsace	3	3
Ancistrorhynchus	3	3
Deutzia	3	3
Canthium	3	3
Syngonanthus	3	3
Anathallis	3	3
Syngonium	3	3
Alyssum	3	3
Strongylodon	3	3
Sambucus	3	3
Phreatia	3	3
Lasiocroton	3	3
Polysphaeria	3	3
Sanicula	3	3
Latania	3	3
Oritrophium	3	3
Origanum	3	3
Neea	3	3
Neisosperma	3	3
Pseudogynoxys	3	3
Lefebvrea	3	3
Lavandula	3	3
Prasophyllum	3	3
Neobeguea	3	3
Mendoncia	3	3
Humbertiella	3	3
Phoenix	3	3
Gongora	3	3
Reseda	3	3
Pongamiopsis	3	3
Salaciopsis	3	3
Gonolobus	3	3
Myrtillocactus	3	3
Sanchezia	3	3
Geissorhiza	3	3
Lagarosiphon	3	3
Mitranthes	3	3
Lycium	3	3
Polycardia	3	3
Gastrodia	3	3
Mastigostyla	3	3
Pseudotsuga	3	3
Polyceratocarpus	3	3
Gaussia	3	3
Pseudorhipsalis	3	3
Robinsonella	3	3
Mauria	3	3
Santolina	3	3
Raphia	3	3
Hyperbaena	3	3
Larnax	3	3
Genyorchis	3	3
Pipturus	3	3
Phyllocladus	3	5
Ornichia	3	3
Phyllarthron	3	3
Medicosma	3	3
Nautilocalyx	3	3
Retrophyllum	3	3
Polygonum	3	3
Poupartia	3	3
Pithecellobium	3	3
Peponidium	3	3
Lepisanthes	3	3
Leptoderris	3	3
Oenocarpus	3	3
Rhus	3	3
Oenanthe	3	3
Pera	3	3
Gynura	3	3
Lessertia	3	3
Neonauclea	3	3
Halocarpus	3	3
Hesperomannia	3	3
Halodule	3	3
Nopalea	3	3
Licuala	3	3
Licaria	3	3
Nyssa	3	3
Leucochloron	3	3
Notospartium	3	3
Hedyosmum	3	3
Nymphaea	3	3
Harrisia	3	3
Petrocoptis	3	3
Omphalodes	3	3
Neopanax	3	3
Lipocarpha	3	3
Mikaniopsis	3	3
Platymiscium	3	3
Populus	3	3
Schoenoplectiella	3	3
Onobrychis	3	3
Sagittaria	3	3
Hoodia	3	3
Sageretia	3	3
Rustia	3	3
Holothrix	3	3
Herrania	3	3
Phanerodiscus	3	3
Himatanthus	3	3
Leontodon	3	3
Grias	3	3
Lepechinia	3	3
Lepidagathis	3	3
Grosvenoria	3	3
Neuracanthus	3	3
Portlandia	3	3
Olea	3	3
Pseudopanax	3	3
Sageraea	3	3
Itea	3	3
Macrocnemum	3	3
Pterocarya	3	3
Jacksonia	3	3
Psiadia	3	3
Fernandoa	3	3
Ferula	3	3
Piptadenia	3	3
Mucuna	3	3
Oxyanthus	3	4
Jasminum	3	3
Isoplexis	3	3
Markea	3	3
Madagaster	3	3
Macrosamanea	3	3
Isonandra	3	3
Flueggea	3	3
Macropanax	3	3
Owenia	3	3
Pectis	3	3
Facheiroa	3	3
Eulychnia	3	3
Kickxia	3	3
Parkinsonia	3	3
Kirkia	3	4
Kleinia	3	3
Monopetalanthus	3	3
Exocarpos	3	3
Mapania	3	3
Koilodepas	3	3
Oxytropis	3	3
Pycnophyllopsis	3	3
Fagara	3	3
Pycreus	3	3
Pyracantha	3	3
Podandrogyne	3	3
Fagus	3	3
Joseanthus	3	3
Mozartia	3	3
Exostema	3	3
Lacistema	3	3
Labramia	3	3
Iryanthera	3	3
Pleurothyrium	3	3
Isodendrion	3	3
Iochroma	3	3
Myoporum	3	3
Martellidendron	3	3
Myriophyllum	3	3
Mitriostigma	3	3
Ostryopsis	3	3
Euclea	2	2
Corylopsis	2	2
Syringa	2	2
Condaminea	2	2
Inula	2	2
Euryops	2	2
Froelichia	2	7
Symphyotrichum	2	2
Frangula	2	2
Jacquinia	2	3
Sassafras	2	2
Flagenium	2	2
Euplassa	2	2
Cordyla	2	2
Forsteronia	2	2
Quintinia	2	2
Chorisochora	2	2
Cornutia	2	2
Encholirium	2	2
Schizomeria	2	2
Euroschinus	2	2
Quiina	2	2
Schizenterospermum	2	2
Securidaca	2	2
Chordospartium	2	2
Eumachia	2	2
Flemingia	2	2
Iphigenia	2	2
Chrysochlamys	2	2
Cleome	2	2
Saussurea	2	2
Scirpus	2	2
Kingiodendron	2	2
Juglans	2	2
Kingianthus	2	2
Cineraria	2	2
Felicia	2	2
Cobaea	2	2
Teclea	2	2
Tapeinosperma	2	4
Cinnamodendron	2	2
Ptisana	2	2
Jacobaea	2	2
Emmotum	2	2
Codiaeum	2	2
Pycnocoma	2	2
Ptychosperma	2	2
Tarchonanthus	2	2
Cladrastis	2	2
Cladopus	2	2
Saxicolella	2	2
Erithalis	2	2
Farsetia	2	2
Eriotheca	2	2
Erica	2	2
Scaphium	2	2
Eriolaena	2	2
Faurea	2	2
Talamancalia	2	2
Commicarpus	2	2
Combretum	2	2
Epilobium	2	2
Fissistigma	2	2
Taeniophyllum	2	2
Kniphofia	2	2
Firmiana	2	2
Jacaranda	2	2
Escallonia	2	2
Tapiscia	2	2
Qualea	2	2
Epiphyllum	2	2
Erucastrum	2	2
Erythrophleum	2	2
Pygmaeocereus	2	2
Teijsmanniodendron	2	2
Erythrococca	2	2
Chuquiraga	2	2
Jasione	2	2
Sauropus	2	2
Coelocarpum	2	2
Coelachne	2	2
Eremanthus	2	2
Klarobelia	2	2
Eremocaulon	2	2
Pyranthus	2	2
Tamarix	2	2
Conamomum	2	2
Scolosanthus	2	2
Chomelia	2	2
Dendriopoterium	2	2
Stemmadenia	2	2
Sindora	2	2
Sinojackia	2	2
Stellaria	2	2
Denhamia	2	2
Ditassa	2	2
Hebeclinium	2	2
Sakoanala	2	4
Gomidesia	2	2
Disciphania	2	2
Dirichletia	2	2
Dirachma	2	2
Grangea	2	2
Staphylea	2	2
Hederopsis	2	2
Reevesia	2	2
Disepalum	2	2
Rhopalostylis	2	3
Daphniphyllum	2	2
Glycine	2	2
Hexalobus	2	2
Heterospathe	2	2
Dracontomelon	2	2
Rhopaloblaste	2	2
Heteropanax	2	2
Degeneria	2	2
Dasphyllum	2	2
Decorsea	2	2
Herniaria	2	2
Dovyalis	2	2
Herminium	2	2
Heritiera	2	2
Gomesa	2	2
Henckelia	2	2
Hemithrinax	2	3
Rochonia	2	2
Stephanocereus	2	2
Spathelia	2	2
Gypsophila	2	2
Dierama	2	2
Dillwynia	2	2
Spergularia	2	2
Dimeria	2	2
Grossera	2	2
Gymnosphaera	2	2
Sacoglottis	2	2
Gymnocarpos	2	2
Gyrotaenia	2	2
Grusonia	2	2
Rughidia	2	2
Guaiacum	2	2
Gymnacranthera	2	2
Dipcadi	2	2
Dioclea	2	2
Guevaria	2	2
Gymnocladus	2	2
Haniffia	2	2
Graptophyllum	2	2
Saccoloma	2	2
Harveya	2	2
Dipteronia	2	2
Harpalyce	2	2
Stangea	2	2
Sacciolepis	2	2
Ruagea	2	2
Dialyceras	2	2
Sphaeranthus	2	2
Diplycosia	2	2
Rotheca	2	2
Spirotecoma	2	2
Rothmannia	2	2
Halesia	2	2
Diplodiscus	2	2
Didierea	2	2
Stephanostegia	2	2
Hanseniella	2	2
Hydrangea	2	2
Crypsis	2	2
Cryptanthus	2	2
Styphelia	2	2
Ravenia	2	2
Gastrolobium	2	2
Hyeronima	2	2
Ctenitis	2	2
Stephanopodium	2	2
Cullenia	2	2
Elatostema	2	2
Cuminia	2	2
Ridleyandra	2	2
Reldia	2	2
Hunteria	2	2
Humularia	2	2
Echinacanthus	2	2
Remijia	2	2
Hydrochorea	2	2
Sulettaria	2	2
Cotinus	2	2
Cotylelobium	2	2
Elymus	2	2
Gagnebina	2	2
Selago	2	2
Ellipanthus	2	2
Crateva	2	2
Hymenostegia	2	2
Hypolytrum	2	2
Garnotia	2	2
Crepidium	2	2
Hyphaene	2	2
Galipea	2	2
Sempervivum	2	2
Sarcostemma	2	2
Cribbia	2	2
Gamblea	2	2
Humbertioturraea	2	2
Hypoxidia	2	2
Drymaria	2	2
Sericanthe	2	2
Dupuya	2	2
Cyphokentia	2	2
Stillingia	2	2
Sessea	2	2
Setaria	2	2
Cyrtomium	2	2
Cymbidium	2	2
Glenniea	2	2
Hornschuchia	2	2
Hoffmannia	2	2
Samyda	2	2
Glomera	2	2
Rhodocolea	2	2
Dactylocardamum	2	2
Daemonorops	2	2
Dalrympelea	2	2
Indotristicha	2	2
Holopogon	2	2
Sapindus	2	2
Danais	2	2
Strobilanthes	2	4
Saprosma	2	2
Cyathopsis	2	2
Huernia	2	2
Serjania	2	2
Dyerophytum	2	2
Cymbopogon	2	2
Cyclopia	2	2
Remya	2	2
Hoya	2	2
Howea	2	2
Rhadamanthus	2	2
Rhamnella	2	2
Storckiella	2	2
Rhamnidium	2	2
Sesleria	2	2
Duranta	2	2
Restio	2	2
Arundinella	2	2
Arachis	2	2
Arachnothryx	2	2
Phytelephas	2	2
Arapatiella	2	2
Arboa	2	2
Arbutus	2	2
Arctotis	2	2
Aretiastrum	2	2
Musschia	2	2
Argythamnia	2	2
Megalochlamys	2	2
Muhlenbergia	2	2
Physena	2	2
Mosannona	2	2
Morus	2	2
Morinda	2	2
Morella	2	2
Asimina	2	2
Aspidonepsis	2	2
Astelia	2	2
Monotagma	2	2
Asteranthe	2	2
Asteriscus	2	2
Pierrebraunia	2	2
Viscum	2	2
Voacanga	2	2
Neoharmsia	2	2
Anthocleista	2	2
Neocinnamomum	2	2
Pholidota	2	2
Vittaria	2	2
Vitellariopsis	2	2
Anthyllis	2	2
Neoapaloxylon	2	2
Nemesia	2	2
Mystacidium	2	2
Antirrhinum	2	2
Myxochlamys	2	2
Virgilia	2	2
Vincetoxicum	2	2
Naucleopsis	2	2
Villarsia	2	2
Apinagia	2	2
Phyllostachys	2	2
Nassauvia	2	2
Viguiera	2	2
Napoleonaea	2	2
Najas	2	2
Pinanga	2	2
Antirhea	2	2
Plectocomia	2	2
Astracantha	2	2
Metalepis	2	2
Bartsia	2	2
Platydesma	2	2
Ulex	2	2
Beauprea	2	2
Beccariophoenix	2	2
Mentha	2	2
Menepetalum	2	2
Bejaria	2	2
Metastelma	2	2
Melodinus	2	2
Metrodorea	2	2
Mellera	2	2
Bellucia	2	2
Belonophora	2	2
Melhania	2	2
Turnera	2	2
Turbina	2	2
Bentinckia	2	2
Bernardia	2	2
Meiogyne	2	2
Bersama	2	2
Megistostegium	2	2
Tylecodon	2	2
Austromyrtus	2	2
Anoectochilus	2	2
Athanasia	2	2
Atractylis	2	2
Vangueriopsis	2	2
Mniodes	2	2
Atriplex	2	2
Aucuba	2	2
Auerodendron	2	2
Aulacocalyx	2	2
Vanda	2	2
Metaporana	2	2
Lepidothamnus	2	2
Astronia	2	2
Chloroxylon	2	2
Avicennia	2	2
Pistacia	2	2
Aztekium	2	2
Urera	2	2
Microcharis	2	2
Placodiscus	2	2
Bambusa	2	2
Plagiosiphon	2	2
Barnadesia	2	2
Metroxylon	2	2
Mimetes	2	2
Peltogyne	2	2
Allanblackia	2	2
Adenostemma	2	2
Aeollanthus	2	2
Pelargonium	2	2
Aerides	2	2
Pelecyphora	2	2
Aerva	2	2
Aesculus	2	2
Aethionema	2	2
Pelexia	2	2
Peddiea	2	2
Oroya	2	2
Adenophorus	2	2
Agropyron	2	2
Agrostistachys	2	2
Ormocarpum	2	2
Xylocalyx	2	2
Alantsilodendron	2	2
Oreorchis	2	2
Ximenia	2	2
Oreogrammitis	2	2
Oreocereus	2	2
Orchis	2	2
Phlegmariurus	2	2
Orphanodendron	2	2
Pauridiantha	2	2
Parashorea	2	2
Abdulmajidia	2	2
Parinari	2	2
Acantholimon	2	2
Parajubaea	2	2
Acanthosyris	2	2
Paracorynanthe	2	2
Paracephaelis	2	2
Acharagma	2	2
Achyrospermum	2	2
Otiophora	2	2
Aciotis	2	2
Xanthocercis	2	2
Pausandra	2	2
Paliurus	2	2
Acmopyle	2	2
Aconitum	2	2
Acritopappus	2	2
Zollernia	2	2
Pearsonia	2	2
Zinowiewia	2	2
Actinokentia	2	2
Oxygyne	2	2
Oxandra	2	2
Acidocroton	2	2
Phalaris	2	2
Alfaroa	2	2
Amphithalea	2	2
Amyris	2	2
Wiborgia	2	2
Petalostigma	2	2
Anacolosa	2	2
Anarrhinum	2	2
Wendlandia	2	2
Phagnalon	2	2
Nidorella	2	2
Amphibolis	2	2
Nesoluma	2	2
Oberonia	2	2
Angelica	2	2
Anginon	2	2
Angostura	2	2
Warburgia	2	2
Walsura	2	2
Phellodendron	2	2
Pherosphaera	2	2
Phialanthus	2	2
Anisopappus	2	2
Neoraimondia	2	2
Avena	2	2
Androcymbium	2	2
Alseis	2	2
Pentadesma	2	2
Alloeochaete	2	2
Alloneuron	2	2
Pentapanax	2	2
Oparanthus	2	2
[truncated: 1,757 more rows]

## Sheet: APPENDIX S3
APPENDIX S3 Phytogeographic distribution of 23,981 endemic vascular plant taxa across 173 ISO countries. Localities were ranked according to endemic richness, with Rank 1 indicating the highest number of taxa. Six leading ISO countries, shown in bold, span five continents and collectively account for 45% of all endemics. The top contributors from the remaining continents are shaded in light grey.
Continent	ISO two-letter country code	Locality	Number of endemic taxa	Ranking
Africa	MG	Madagascar	2702	1
Southern America	EC	Ecuador	2601	2
Australasia	AU	Australia	1558	3
Southern America	BR	Brazil	1427	4
Northern America	MX	Mexico	1231	5
Asia-Temperate	CN	China	1160	6
Asia-Tropical	MY	Malaysia	950	7
Northern America	US	United States	888	8
Pacific	NC	New Caledonia	848	9
Africa	TZ	Tanzania, United Republic of	661	10
Asia-Tropical	ID	Indonesia	565	11
Asia-Tropical	IN	India	520	12
Southern America	PE	Peru	476	13
Southern America	CO	Colombia	384	14
Asia-Tropical	PG	Papua New Guinea	372	15
Africa	ZA	South Africa	330	16
Europe	ES	Spain	317	17
Asia-Temperate	YE	Yemen	316	18
Southern America	JM	Jamaica	312	19
Asia-Tropical	LK	Sri Lanka	299	20
Asia-Tropical	PH	Philippines	295	21
Africa	CM	Cameroon	271	22
Asia-Tropical	VN	Viet Nam	197	23
Southern America	CU	Cuba	190	24
Pacific	PF	French Polynesia	182	25
Southern America	PA	Panama	166	26
Europe	IT	Italy	164	27
Southern America	BO	Bolivia, Plurinational States of	163	28
Pacific	FJ	Fiji	162	29
Africa	MZ	Mozambique	161	30
Africa	NA	Namibia	158	31
Southern America	VE	Venezuela, Bolivarian Republic of	154	32
Europe	PT	Portugal	151	33
Africa	KE	Kenya	143	34
Asia-Tropical	BT	Bhutan	143	34
Asia-Temperate	TR	Turkey	141	35
Asia-Tropical	TH	Thailand	130	36
Southern America	CL	Chile	123	37
Pacific	JP	Japan	113	38
Southern America	AR	Argentina	109	39
Asia-Temperate	GR	Greece	109	39
Australasia	NZ	New Zealand	101	40
Africa	SC	Seychelles	90	41
Asia-Temperate	TW	Taiwan, Province of China	88	42
Africa	CD	Congo, The Democratic Republic of the	87	43
Southern America	CR	Costa Rica	82	44
Africa	MU	Mauritius	80	45
Africa	SH	Saint Helena, Ascension and Tristan da Cunha	73	46
Asia-Temperate	AM	Armenia	72	47
Africa	MA	Morocco	72	47
Africa	ET	Ethiopia	71	48
Southern America	HT	Haiti	68	49
Africa	CV	Cabo Verde	68	49
Africa	GN	Guinea	63	50
Asia-Temperate	RU	Russian Federation	63	50
Asia-Temperate	GE	Georgia	59	51
Africa	SO	Somalia	59	51
Southern America	TT	Trinidad and Tobago	58	52
Africa	GA	Gabon	57	53
Europe	FR	France	48	54
Africa	AO	Angola	47	55
Southern America	HN	Honduras	45	56
Africa	RW	Rwanda	45	56
Africa	UG	Uganda	44	57
Southern America	PR	Puerto Rico	43	58
Africa	ST	Sao Tome and Principe	43	58
Asia-Temperate	AZ	Azerbaijan	41	59
Africa	BI	Burundi	41	59
Europe	HU	Hungary	40	60
Asia-Temperate	CY	Cyprus	39	61
Europe	GB	United Kingdom	38	62
Europe	DE	Germany	28	63
Southern America	KY	Cayman Islands	28	63
Africa	ZM	Zambia	27	64
Southern America	GT	Guatemala	25	65
Europe	UA	Ukraine	25	65
Africa	NG	Nigeria	25	65
Southern America	GY	Guyana	25	65
Asia-Temperate	KR	Korea, Republic of	25	65
Pacific	SB	Solomon Islands	24	66
Europe	SK	Slovakia	24	66
Southern America	SR	Suriname	21	67
Asia-Tropical	LA	Lao People's Democratic Republic	20	68
Africa	ZW	Zimbabwe	20	68
Asia-Temperate	IR	Iran, Islamic Republic of	19	69
Southern America	DO	Dominican Republic	18	70
Pacific	CK	Cook Islands	18	70
Africa	CI	Cote D'Ivoire	17	71
Europe	CZ	Czechia	17	71
Africa	MW	Malawi	16	72
Southern America	GF	French Guiana	15	73
Africa	DZ	Algeria	14	74
Africa	GH	Ghana	14	74
Antarctic	FK	Falkland Islands (Malvinas)	13	75
Asia-Temperate	KZ	Kazakhstan	13	75
Asia-Tropical	BN	Brunei Darussalam	12	76
Pacific	PN	Pitcairn	12	76
Southern America	BM	Bermuda	11	77
Pacific	VU	Vanuatu	11	77
Asia-Temperate	SY	Syrian Arab Republic	11	77
Europe	HR	Croatia	11	77
Asia-Temperate	LB	Lebanon	11	77
Asia-Temperate	TJ	Tajikistan	10	78
Southern America	BS	Bahamas	9	79
Asia-Temperate	EG	Egypt	9	79
Europe	MT	Malta	9	79
Southern America	PY	Paraguay	9	79
Africa	LY	Libya	8	80
Africa	RE	Réunion	7	81
Africa	GQ	Equatorial Guinea	7	81
Northern America	CA	Canada	7	81
Asia-Temperate	KG	Kyrgyzstan	7	81
Europe	NO	Norway	7	81
Asia-Tropical	MM	Myanmar	6	82
Asia-Tropical	PK	Pakistan	6	82
Southern America	TC	Turks and Caicos Islands	6	82
Europe	AL	Albania	5	83
Asia-Temperate	IL	Israel	5	83
Africa	KM	Comoros	5	83
Asia-Tropical	SG	Singapore	5	83
Africa	SS	South Sudan	5	83
Asia-Temperate	KP	Korea, Democratic People's Republic of	4	84
Asia-Temperate	UZ	Uzbekistan	4	84
Africa	SL	Sierra Leone	4	84
Europe	SI	Slovenia	4	84
Europe	RO	Romania	4	84
Africa	ML	Mali	4	84
Southern America	VG	Virgin Islands, British	4	84
Australasia	NF	Norfolk Island	4	84
Southern America	MS	Montserrat	3	85
Europe	SE	Sweden	3	85
Southern America	SV	El Salvador	3	85
Africa	SD	Sudan	3	85
Pacific	PW	Palau	3	85
Europe	PL	Poland	3	85
Africa	LR	Liberia	3	85
Asia-Tropical	KH	Cambodia	3	85
Asia-Temperate	IQ	Iraq	3	85
Europe	AT	Austria	3	85
Southern America	BZ	Belize	3	85
Europe	MK	North Macedonia	3	85
Southern America	NI	Nicaragua	2	86
Pacific	WS	Samoa	2	86
Southern America	UY	Uruguay	2	86
Africa	TD	Chad	2	86
Southern America	MQ	Martinique	2	86
Europe	BA	Bosnia and Herzegovina	2	86
Africa	DJ	Djibouti	2	86
Africa	CF	Central African Republic	2	86
Europe	BG	Bulgaria	2	86
Asia-Tropical	BD	Bangladesh	2	86
Pacific	FM	Micronesia, Federated States of	2	86
Pacific	TO	Tonga	2	86
Asia-Temperate	MN	Mongolia	1	87
Pacific	MP	Northern Mariana Islands	1	87
Asia-Tropical	NP	Nepal	1	87
Asia-Temperate	OM	Oman	1	87
Africa	SN	Senegal	1	87
Africa	SZ	Eswatini	1	87
Asia-Tropical	TL	Timor-Leste	1	87
Asia-Temperate	JO	Jordan	1	87
Asia-Temperate	AF	Afghanistan	1	87
Africa	TN	Tunisia	1	87
Europe	IS	Iceland	1	87
Europe	IE	Ireland	1	87
Africa	ER	Eritrea	1	87
Southern America	DM	Dominica	1	87
Asia-Tropical	CX	Christmas Island	1	87
Africa	BW	Botswana	1	87
Africa	BJ	Benin	1	87
Southern America	AI	Anguilla	1	87
Africa	YT	Mayotte	1	87
Southern America	AW	Aruba	1	87

## Sheet: APPENDIX S4
APPENDIX S4 Predicted seed storage behaviour for endemic vascular plant taxa (n = 22,360), summarised by family. Orthodox-rich families are shaded in light green, families with predominantly recalcitrant taxa in dark orange, families with likely recalcitrant taxa in light orange, and families with marginally recalcitrant taxa in medium grey.
Plant family	Number of endemic taxa			Percentage of endemic taxa
	Predicted	Orthodox seeds	Recalcitrant seeds	Orthodox seeds	Recalcitrant seeds
FABACEAE	1776	1683	93	94.7635	5.23649
CACTACEAE	1094	1094	0	100	0
MYRTACEAE	1399	1053	346	75.268	24.732
ASTERACEAE	960	960	0	100	0
ORCHIDACEAE	899	899	0	100	0
RUBIACEAE	914	804	110	87.965	12.035
EUPHORBIACEAE	623	605	18	97.1108	2.88925
MELASTOMATACEAE	470	470	0	100	0
MALVACEAE	429	428	1	99.7669	0.2331
ROSACEAE	372	371	1	99.7312	0.268817
ZINGIBERACEAE	324	324	0	100	0
POACEAE	310	310	0	100	0
LAMIACEAE	301	301	0	100	0
ACANTHACEAE	283	283	0	100	0
BROMELIACEAE	277	277	0	100	0
APOCYNACEAE	267	267	0	100	0
ARALIACEAE	263	262	1	99.6198	0.380228
ARACEAE	243	243	0	100	0
CAMPANULACEAE	240	240	0	100	0
ERICACEAE	229	229	0	100	0
GESNERIACEAE	211	211	0	100	0
CYPERACEAE	203	203	0	100	0
RUTACEAE	201	193	8	96.0199	3.9801
PRIMULACEAE	188	188	0	100	0
PINACEAE	185	185	0	100	0
SALICACEAE	184	181	3	98.3696	1.63043
SOLANACEAE	180	180	0	100	0
ANNONACEAE	345	179	166	51.8841	48.1159
ASPARAGACEAE	177	177	0	100	0
THEACEAE	201	171	30	85.0746	14.9254
PHYLLANTHACEAE	182	147	35	80.7692	19.2308
OLEACEAE	146	145	1	99.3151	0.684932
BURSERACEAE	195	142	53	72.8205	27.1795
AQUIFOLIACEAE	142	142	0	100	0
ASPHODELACEAE	140	140	0	100	0
AMARYLLIDACEAE	139	138	1	99.2806	0.719424
BRASSICACEAE	134	134	0	100	0
CELASTRACEAE	129	129	0	100	0
PIPERACEAE	128	128	0	100	0
CUNONIACEAE	127	127	0	100	0
BORAGINACEAE	126	126	0	100	0
DROSERACEAE	116	116	0	100	0
CARYOPHYLLACEAE	115	115	0	100	0
ANACARDIACEAE	143	108	35	75.5245	24.4755
CUPRESSACEAE	106	106	0	100	0
ARECACEAE	524	98	426	18.7023	81.2977
BETULACEAE	98	95	3	96.9388	3.06122
GENTIANACEAE	93	93	0	100	0
LENTIBULARIACEAE	92	92	0	100	0
APIACEAE	91	91	0	100	0
PODOSTEMACEAE	85	85	0	100	0
BALSAMINACEAE	84	84	0	100	0
IRIDACEAE	83	83	0	100	0
CYCADACEAE	82	82	0	100	0
ACTINIDIACEAE	79	79	0	100	0
ERIOCAULACEAE	75	75	0	100	0
COMBRETACEAE	74	74	0	100	0
BEGONIACEAE	73	73	0	100	0
RHAMNACEAE	73	73	0	100	0
SAPINDACEAE	199	64	135	32.1608	67.8392
MORACEAE	97	60	37	61.8557	38.1443
BIGNONIACEAE	59	59	0	100	0
PLANTAGINACEAE	58	58	0	100	0
URTICACEAE	54	54	0	100	0
MELIACEAE	137	53	84	38.6861	61.3139
DIOSCOREACEAE	53	53	0	100	0
THYMELAEACEAE	60	51	9	85	15
SARCOLAENACEAE	48	48	0	100	0
VIOLACEAE	47	47	0	100	0
EBENACEAE	176	46	130	26.1364	73.8636
BERBERIDACEAE	46	46	0	100	0
PROTEACEAE	46	46	0	100	0
PASSIFLORACEAE	45	45	0	100	0
AMARANTHACEAE	45	45	0	100	0
PENTAPHYLACACEAE	76	44	32	57.8947	42.1053
OROBANCHACEAE	43	43	0	100	0
SANTALACEAE	48	40	8	83.3333	16.6667
LYTHRACEAE	40	40	0	100	0
AIZOACEAE	40	40	0	100	0
CONVOLVULACEAE	38	38	0	100	0
DILLENIACEAE	37	37	0	100	0
LILIACEAE	37	37	0	100	0
CAPPARACEAE	36	36	0	100	0
PLUMBAGINACEAE	36	36	0	100	0
LOGANIACEAE	35	35	0	100	0
POLYGALACEAE	33	33	0	100	0
POLYGONACEAE	33	33	0	100	0
RANUNCULACEAE	32	32	0	100	0
VERBENACEAE	30	30	0	100	0
SCROPHULARIACEAE	30	30	0	100	0
CALCEOLARIACEAE	29	29	0	100	0
CLUSIACEAE	108	28	80	25.9259	74.0741
CALOPHYLLACEAE	61	28	33	45.9016	54.0984
HYPERICACEAE	28	28	0	100	0
CRASSULACEAE	28	28	0	100	0
ARISTOLOCHIACEAE	27	27	0	100	0
SAPOTACEAE	346	24	322	6.93642	93.0636
CLETHRACEAE	24	24	0	100	0
CAPRIFOLIACEAE	23	23	0	100	0
NOTHOFAGACEAE	22	22	0	100	0
OXALIDACEAE	21	21	0	100	0
XYRIDACEAE	21	21	0	100	0
TAXACEAE	21	21	0	100	0
STYRACACEAE	21	21	0	100	0
NYCTAGINACEAE	20	20	0	100	0
VIBURNACEAE	19	19	0	100	0
GERANIACEAE	19	19	0	100	0
LECYTHIDACEAE	92	18	74	19.5652	80.4348
EPHEDRACEAE	17	17	0	100	0
ALSTROEMERIACEAE	16	16	0	100	0
LOASACEAE	16	16	0	100	0
JUGLANDACEAE	15	15	0	100	0
PICRODENDRACEAE	15	15	0	100	0
HAMAMELIDACEAE	15	15	0	100	0
OLACACEAE	18	14	4	77.7778	22.2222
CORNACEAE	15	14	1	93.3333	6.66667
ELAEAGNACEAE	14	14	0	100	0
ONAGRACEAE	14	14	0	100	0
SAXIFRAGACEAE	14	14	0	100	0
COMMELINACEAE	14	14	0	100	0
HERNANDIACEAE	13	13	0	100	0
CANNABACEAE	13	13	0	100	0
VITACEAE	13	13	0	100	0
PAPAVERACEAE	13	13	0	100	0
MENISPERMACEAE	13	13	0	100	0
MAGNOLIACEAE	215	11	204	5.11628	94.8837
MALPIGHIACEAE	45	11	34	24.4444	75.5556
COLCHICACEAE	11	11	0	100	0
SIMAROUBACEAE	11	11	0	100	0
CUCURBITACEAE	11	11	0	100	0
ULMACEAE	11	10	1	90.9091	9.09091
CISTACEAE	11	10	1	90.9091	9.09091
FOUQUIERIACEAE	10	10	0	100	0
DIDIEREACEAE	10	10	0	100	0
LINDERNIACEAE	10	10	0	100	0
MENYANTHACEAE	8	8	0	100	0
PITTOSPORACEAE	77	7	70	9.09091	90.9091
ARAUCARIACEAE	29	7	22	24.1379	75.8621
JUNCACEAE	7	7	0	100	0
PEDALIACEAE	7	7	0	100	0
CONNARACEAE	7	7	0	100	0
ZYGOPHYLLACEAE	7	7	0	100	0
RESTIONACEAE	7	7	0	100	0
ALTINGIACEAE	6	6	0	100	0
PORTULACACEAE	6	6	0	100	0
HYDRANGEACEAE	6	6	0	100	0
GOODENIACEAE	6	6	0	100	0
NYSSACEAE	9	5	4	55.5556	44.4444
STAPHYLEACEAE	5	5	0	100	0
CLEOMACEAE	5	5	0	100	0
LINACEAE	5	5	0	100	0
FAGACEAE	174	4	170	2.29885	97.7011
MORINGACEAE	4	4	0	100	0
GROSSULARIACEAE	4	4	0	100	0
KIRKIACEAE	4	4	0	100	0
TALINACEAE	4	4	0	100	0
POTAMOGETONACEAE	4	4	0	100	0
HALORAGACEAE	4	4	0	100	0
RESEDACEAE	4	4	0	100	0
MOLLUGINACEAE	4	4	0	100	0
ALISMATACEAE	5	3	2	60	40
ELATINACEAE	3	3	0	100	0
MYRICACEAE	3	3	0	100	0
NYMPHAEACEAE	3	3	0	100	0
FRANCOACEAE	3	3	0	100	0
STILBACEAE	3	3	0	100	0
DIPTEROCARPACEAE	196	2	194	1.02041	98.9796
SPHAEROSEPALACEAE	2	2	0	100	0
SARRACENIACEAE	2	2	0	100	0
CALYCANTHACEAE	2	2	0	100	0
TAMARICACEAE	2	2	0	100	0
CASUARINACEAE	2	2	0	100	0
VELLOZIACEAE	2	2	0	100	0
ESCALLONIACEAE	2	2	0	100	0
ZAMIACEAE	2	2	0	100	0
MONTIACEAE	2	2	0	100	0
POLEMONIACEAE	2	2	0	100	0
MYRISTICACEAE	236	1	235	0.423729	99.5763
PODOCARPACEAE	104	1	103	0.961538	99.0385
CHRYSOBALANACEAE	39	1	38	2.5641	97.4359
ESCALLIONACEAE	1	1	0	100	0
NEPENTHACEAE	1	1	0	100	0
FRANKENIACEAE	1	1	0	100	0
EUCOMMIACEAE	1	1	0	100	0
CORIARIACEAE	1	1	0	100	0
GINKGOACEAE	1	1	0	100	0
QUILLAJACEAE	1	1	0	100	0
SCIADOPITYACEAE	1	1	0	100	0
PAEONIACEAE	1	1	0	100	0
BIXACEAE	1	1	0	100	0
TECOPHILAEACEAE	1	1	0	100	0
PETIVERIACEAE	1	1	0	100	0
MELANTHIACEAE	1	1	0	100	0
HAEMODORACEAE	1	1	0	100	0
ICACINACEAE	1	1	0	100	0
LAURACEAE	456	0	456	0	100
ELAEOCARPACEAE	108	0	108	0	100
RHIZOPHORACEAE	17	0	17	0	100
CYMODOCEACEAE	7	0	7	0	100
